# Supplementary material for: Identification and characterization of the cytosine-5 DNA methyltransferase gene family in Salvia miltiorrhiza
Source: PeerJ. 2018 Mar 5;6:e4461. doi: 10.7717/peerj.4461 (PMC5842782; doi:10.7717/peerj.4461)
Supplement: Table S2 [file peerj-06-4461-s002.xlsx]

## Sheet: Sheet1
Gene name	Gene model
ZmCMT3a	GRMZM2G025592_T01
ZmCMT3b	GRMZM2G005310_T02
ZmMET1	GRMZM2G334041_T01
ZmMET2	GRMZM2G333916_T01
ZmDNMT2	GRMZM2G157589_T01
ZmDRM3	GRMZM2G065599_T01
ZmDRM2	GRMZM2G137366_T01
ZmDRM1	GRMZM2G092497_T05
OsCMT3	LOC_Os10g01570.1
OsMET1	LOC_Os07g08500.1
OsMET2	LOC_Os03g58400.1
OsDRM3	LOC_Os05g04330.1
OsDRM1	LOC_Os03g02010.4
OsDRM2	LOC_Os11g01810.1
SlCMT3a	Solyc01g006100.2.1
SlCMT3b	Solyc12g100330.1.1
SlMET1	Solyc11g030600.2.1
SlDNMT2	Solyc08g067070.2.1
SlDRM1	Solyc02g062740.2.1
SlDRM2	Solyc04g005250.2.1
SlDRM3	Solyc10g078190.1.1
SbCMT3a	Sobic.006G214000.1
SbCMT3b	Sobic.004G197400.1
SbCMT1	Sobic.009G083900.2
SbMET1	Sobic.002G056000.1
SbMET2	Sobic.001G055700.1
SbDNMT2	Sobic.003G218300.1
SbDRM3	Sobic.009G032200.1
SbDRM1	Sobic.001G458100.1
SbDRM2a	Sobic.001G535800.3
SbDRM2b	Sobic.003G124000.1
BdCMT3a	Bradi3g21450.2
BdCMT3b	Bradi3g39050.1
BdCMT1	Bradi1g66167.2
BdMET1	Bradi1g55287.4
BdMET2	Bradi1g05380.1
BdDNMT2	Bradi2g43310.1
BdDRM1	Bradi1g77873.1
BdDRM2	Bradi4g05680.2
BdDRM3	Bradi2g38577.2
RcCMT1	28582.m000332
RcMET1	29609.m000606
RcCMT2	29827.m002677
RcMET2	29983.m003308
RcDNMT2	29848.m004665
RcDRM3	29889.m003366
RcDRM2	29917.m001982
RcDRM1	29631.m001043
EgCMT3	Migut.D02536.1
EgCMT1	Migut.E00091.1
EgCMT2a	Migut.A00577.1
EgCMT2b	Migut.F00104.1
EgMET1	Migut.N00875.1
EgDNMT2	Migut.E01476.1
EgDRM3	Migut.G00014.1
EgDRM2	Migut.O00390.1
EgDRM1	Migut.K01383.1
PtCMT3	Potri.001G009600.1
PtCMT2	Potri.003G100000.1
PtMET1	Potri.004G134000.1
PtMET2	Potri.018G138000.1
PtMET3	Potri.T046100.1
PtDNMT2	Potri.006G250800.1
PtDRM2	Potri.010G152200.1
PtDRM1	Potri.001G347000.1
AlCMT3	AL2G28960.t1
AlCMT1	AL2G40680.t1
AlCMT2	AL7G35120.t1
AlMET2	AL7G42360.t1
AlMET3	AL7G42980.t1
AlMET1	AL8G22690.t1
AlDNMT2	AL6G37280.t1
AlDRM3	AL3G30360.t1
AlDRM2	AL6G25400.t1
AlDRM1	AL6G26240.t1
AtMET1	AT5G49160.1
AtMET2a	AT4G14140.2
AtMET2b	AT4G08990.1
AtMET3	AT4G13610.1
AtCMT1	AT1G80740.1
AtCMT2	AT4G19020.1
AtCMT3	AT1G69770.1
AtDRM1	AT5G15380.1
AtDRM2	AT5G14620.1
AtDRM3	AT3G17310.2
AtDnmt2	AT5G25480.1
